# Supplementary material for: Parthenolide Phytosomes Attenuated Gentamicin-Induced Nephrotoxicity in Rats via Activation of Sirt-1, Nrf2, OH-1, and NQO1 Axis
Source: Molecules. 2023 Mar 17;28(6):2741. doi: 10.3390/molecules28062741 (PMC10053629; doi:10.3390/molecules28062741)
Supplement: Supplementary file 1 [file molecules-28-02741-s001.zip]

Archive with 1 entries (1 files):
- molecules-2206351-supplementary.pdf
